# Supplementary material for: The Effects of the Deacetylation of Chitin Nanowhiskers on the Performance of PCL/PLA Bio-Nanocomposites
Source: Polymers (Basel). 2023 Jul 17;15(14):3071. doi: 10.3390/polym15143071 (PMC10384066; doi:10.3390/polym15143071)
Supplement: Supplementary file 1 [file polymers-15-03071-s001.zip]

Archive with 1 entries (1 files):
- polymers-2507636-supplementary.pdf
